# Supplementary material for: Navigating the Semiochemical Landscape: Attraction of Subcortical Beetle Communities to Bark Beetle Pheromones, Fungal and Host Tree Volatiles
Source: Insects. 2025 Jan 9;16(1):57. doi: 10.3390/insects16010057 (PMC11766014; doi:10.3390/insects16010057)
Supplement: Supplementary file 1 [file insects-16-00057-s001.zip]

Archive with 18 entries (15 files):
- supplementary_materials/
- supplementary_materials/S1.pdf
- supplementary_materials/S1.png
- supplementary_materials/S2.pdf
- supplementary_materials/S2.png
- supplementary_materials/S3.pdf
- supplementary_materials/S3.png
- supplementary_materials/Supplementary materials.pdf
- __MACOSX/
- __MACOSX/._supplementary_materials
- __MACOSX/supplementary_materials/
- __MACOSX/supplementary_materials/._S1.pdf
- __MACOSX/supplementary_materials/._S1.png
- __MACOSX/supplementary_materials/._S2.pdf
- __MACOSX/supplementary_materials/._S2.png
- __MACOSX/supplementary_materials/._S3.pdf
- __MACOSX/supplementary_materials/._S3.png
- __MACOSX/supplementary_materials/._Supplementary materials.docx
